# Supplementary material for: Sex Differences in Cortical Hemodynamic Responses During Interactive and Passive Tasks: An fNIRS Study Using the Nefroball System
Source: Sensors (Basel). 2025 Sep 20;25(18):5897. doi: 10.3390/s25185897 (PMC12473777; doi:10.3390/s25185897)
Supplement: Supplementary file 1 [file sensors-25-05897-s001.zip]

Archive with 1 entries (1 files):
- sensors-3829188-supplementary.pdf
